# Supplementary material for: Development of Mechanistic In Vitro–In Vivo Extrapolation to Support Bioequivalence Assessment of Long-Acting Injectables
Source: Pharmaceutics. 2024 Apr 19;16(4):552. doi: 10.3390/pharmaceutics16040552 (PMC11054330; doi:10.3390/pharmaceutics16040552)
Supplement: Supplementary file 1 [file pharmaceutics-16-00552-s001.zip]

Archive with 2 entries (2 files):
- Supplementary material-Figure S1.pdf
- Supplementary material.pdf
